# Supplementary material for: Efficient Mining of Anticancer Peptides from Gut Metagenome
Source: Adv Sci (Weinh). 2023 Jun 29;10(25):2300107. doi: 10.1002/advs.202300107 (PMC10477861; doi:10.1002/advs.202300107)
Supplement: Supplementary file 1 — Supporting Information [file ADVS-10-2300107-s001.xlsx]

## Sheet: Supplemental Table 1
Supplemental Table 1. Cell culture media used for each cell line.
Cell lines	Complete medium	Maintenance medium
HT29	McCoy’s 5a Medium Modified (ATCC 30-2007) + 10% fetal bovine serum (FBS, GIBCO 10099-141C) + 1% Penicillin-Streptomycin (GIBCO 1514022)	McCoy’s 5a Medium Modified + 1% FBS + 1% Penicillin-Streptomycin
Caco-2	Eagle’s Minimum Essential Medium (EMEM, ATCC 30-2003) + 20% FBS + 1% Penicillin-Streptomycin	EMEM + 1% FBS + 1% Penicillin-Streptomycin
HCT116	McCoy’s 5a Medium Modified + 10% FBS + 1% Penicillin-Streptomycin	McCoy’s 5a Medium Modified + 1% FBS + 1% Penicillin-Streptomycin
CT26	RPMI-1640 Medium (ATCC 30-2001) + 10% FBS + 1% Penicillin-Streptomycin	RPMI-1640 Medium +1% FBS + 1% Penicillin-Streptomycin
MDA-MB-231	Leibovitz’s L-15 Medium (ATCC 30-2008) + 10% FBS + 1% Penicillin-Streptomycin	Leibovitz’s L-15 Medium + 1% FBS + 1% Penicillin-Streptomycin
MDA-MB-436	Leibovitz’s L-15 Medium + 10% FBS + 1% Penicillin-Streptomycin	Leibovitz’s L-15 Medium + 1% FBS + 1% Penicillin-Streptomycin
MDA-MB-453	Leibovitz’s L-15 Medium + 10% FBS + 1% Penicillin-Streptomycin	Leibovitz’s L-15 Medium + 1% FBS + 1% Penicillin-Streptomycin
MDA-MB-468	Leibovitz’s L-15 Medium + 10% FBS + 1% Penicillin-Streptomycin	Leibovitz’s L-15 Medium + 1% FBS + 1% Penicillin-Streptomycin
SK-BR-3	McCoy’s 5a Medium Modified + 10% FBS + 1% Penicillin-Streptomycin	McCoy’s 5a Medium Modified + 1% FBS + 1% Penicillin-Streptomycin
BT-474	Hybri-Care Medium (ATCC No. 46-X) + 10% FBS + 1% Penicillin-Streptomycin	Hybri-Care Medium + 1% FBS + 1% Penicillin-Streptomycin
T47D	RPMI-1640 Medium + 10% FBS + 1% Penicillin-Streptomycin	RPMI-1640 Medium +1% FBS + 1% Penicillin-Streptomycin
EFM192A	RPMI-1640 Medium + 20% FBS + 1% Penicillin-Streptomycin	RPMI-1640 Medium + 1% FBS + 1% Penicillin-Streptomycin
B16	Dulbecco’s Modified Eagle’s Medium (DMEM, ATCC 30-2002) + 10% FBS + 1% Penicillin-Streptomycin	DMEM + 1% FBS + 1% Penicillin-Streptomycin
MCF7	EMEM + 10% FBS + 1% Penicillin-Streptomycin	EMEM + 1% FBS + 1% Penicillin-Streptomycin
Hela	EMEM + 10% FBS + 1% Penicillin-Streptomycin	EMEM + 1% FBS + 1% Penicillin-Streptomycin
LCC	DMEM + 10% FBS + 1% Penicillin-Streptomycin	DMEM + 1% FBS + 1% Penicillin-Streptomycin

## Sheet: Supplemental Table 2
Supplemental Table 2. Taxonomy id of potential source bacteria containing pACPs.
Bacteria	Taxonomy ID	Number of pACPs
Actinomyces massiliensis	461393	1
Akkermansia	239934	1
Akkermansia muciniphila	239935	4
Alistipes shahii	328814	1
Bacteroides	816	2
Bacteroides massiliensis	204516	1
Bifidobacterium longum	216816	3
Blautia	572511	2
Clostridiales	186802	1
Clostridium	1485	3
Collinsella	102106	4
Dialister invisus	218538	1
Dorea	189330	1
Eubacterium	1730	2
Eubacterium rectale	39491	1
Faecalibacterium	216851	1
Holdemanella	1573535	1
Lachnospiraceae	186803	1
Odoribacter laneus	626933	1
Rikenellaceae	171550	1
Roseburia	841	1
Roseburia faecis	301302	1
Roseburia intestinalis	166486	3
Ruminococcaceae	216572	1
Ruminococcus callidus	40519	2
Ruminococcus torques	33039	1

## Sheet: Supplemental Table 3
Supplemental Table 3. Information of CRC cohorts included in the analysis of this study.
Bioproject ID	PMID	Nation	Year	Number of CRC patients	Number of healthy individuals
PRJDB4176	31171880	Japanese	2019	40	40
PRJEB6070	25432777	Germany	2014	146	205
PRJEB7774	25758642	China	2015	46	61
PRJEB10878	26408641	China	2017	74	54
PRJEB27928	30936547	European	2019	70	60
PRJNA389927	30459201	USA	2018	26	28
PRJNA397219	29704665	USA	2018	33	33
PRJNA447983	30936548	Italian	2019	61	28

## Sheet: Supplemental Table 4
Supplemental Table 4. Summary of cancer cell lines used in this study.
Cell lines	Cell type
HT29	Human colorectal adenocarcinoma cells
Caco-2	Human colorectal adenocarcinoma cells
HCT116	Human colon cancer cell
CT26	Murine colorectal carcinoma cells
MDA-MB-231	Breast cancer cells
MDA-MB-436	Breast cancer cells
MDA-MB-453	Breast cancer cells
MDA-MB-468	Breast cancer cells
SK-BR-3	Breast cancer cells
BT474	Breast cancer cells
T47D	Breast cancer cells
EFM192A	Breast cancer cells
B16	Mouse melanoma cells
MCF7	Breast cancer cells
Hela	Human cervical cancer cells
LCC	Lung cancer cells

## Sheet: Supplemental Table 5
Supplemental Table 5. Survival rate of cancer cells in primary screening.
Samples	HT29	Caco2	HCT116	CT26	MDA-MB-231	MDA-MB-436	MDA-MB-453	MDA-MB-468	SK-BR-3	BT474	T47D	EFM192A	B16	MCF7	Hela	LCC
pACP1529	1	1	1	1	1	1	1	1	1	1	0.75251	1	1	1	1	1
pACP1292	1	1	1	1	1	0.741	1	1	1	1	0.7641	0.401	1	0.7931	1	1
pACP2260	1	1	1	1	1	1	1	1	1	1	1	1	1	1	1	1
pACP2334	1	1	1	1	1	1	1	1	1	1	0.775069	1	0.762873	1	1	1
pACP1210	1	1	1	1	1	1	1	1	1	1	0.650153	1	0.762556	0.7921	1	1
pACP1505	1	1	1	1	1	1	1	1	1	1	0.761637	1	0.776625	1	1	1
pACP341	1	1	1	0.595775	1	1	1	0.741	1	0.616731	1	1	0.744875	0.657597	1	1
pACP1096	0.711019	1	1	1	1	0.690828	1	1	1	1	1	1	1	1	1	1
pACP1472	1	1	1	1	1	1	1	0.759004	1	1	1	1	1	1	1	1
pACP1412	1	1	1	1	1	1	1	1	1	1	0.7441	1	0.799051	1	1	1
pACP593	1	1	1	1	1	1	0.631	1	1	0.78271	0.71263	1	1	1	0.735506	1
pACP1621	1	1	1	1	1	1	1	1	1	1	0.72456	0.7941	0.7881	1	1	1
pACP2344	1	1	1	1	1	1	1	1	1	0.681525	1	1	0.757955	1	1	1
pACP2037	1	1	1	1	1	1	1	1	1	1	0.7391	1	0.7841	1	1	1
pACP602	1	1	1	1	1	1	1	1	1	1	0.701724	1	0.796149	0.771255	1	1
pACP766	0.465681	0.679051	1	1	1	0.5231	1	1	1	0.70841	0.606797	1	1	0.591259	0.68038	1
pACP1403	1	1	1	1	1	1	1	0.731	1	1	0.713697	1	1	1	1	1
pACP1156	1	1	1	1	1	0.741	1	1	1	1	0.7441	1	0.783465	1	1	1
pACP860	1	1	1	1	1	1	1	0.598348	1	0.69941	0.746651	1	0.770249	0.778815	0.778936	1
pACP2286	1	1	1	1	1	1	1	1	1	0.720821	0.631	1	0.772784	0.76015	1	1
pACP264	1	1	1	1	1	1	1	1	1	1	0.697695	1	0.730099	0.72204	1	1
pACP550	1	1	1	1	1	1	1	1	1	1	1	1	0.775804	1	1	1
pACP886	1	1	1	1	1	1	1	1	1	1	0.691036	1	0.781168	1	0.72636	1
pACP1780	0.33041	0.7371	0.285892	0.0286888	0.0873755	0.0053471	0.0849889	0.192309	0.0308061	0.0301	0.0167378	0.0100994	0.41	0.0112878	0.00723861	0.471
pACP2283	0.507546	1	0.064457	0.203406	0.0597331	0.00645451	0.0307438	0.09233	0.0340981	0.0204854	0.0118715	0.145559	0.277362	0.05491	0.002251	0.487901
pACP1722	0.631	0.700359	1	0.345607	1	0.267653	0.112479	1	0.633097	0.138425	0.288301	1	0.5641	0.31	0.126718	1
pACP822	1	1	1	1	1	1	1	1	1	1	0.627085	1	0.686481	0.779516	1	1
pACP1869	1	1	1	1	1	1	1	1	1	1	0.68095	1	0.792492	1	1	1
pACP2160	1	1	1	1	1	1	1	0.70203	1	1	0.785381	1	0.798648	1	1	1
pACP1739	1	1	1	1	1	0.513403	0.181818	0.386388	0.52921	0.21	0.399781	1	1	0.284881	0.161125	1
pACP1757	1	1	1	1	1	1	1	1	1	1	0.758747	1	0.78881	1	1	1
pACP555	1	1	1	1	1	1	1	1	1	1	0.739574	1	0.74901	1	1	1
pACP1349	1	1	1	1	1	1	1	1	1	1	0.617905	1	0.6564	1	1	1
pACP631	1	1	1	1	1	1	1	1	1	1	0.788838	1	0.7641	1	1	1
pACP1985	1	1	1	0.772455	0.102106	0.0377739	0.0791594	0.31	0.238044	0.0500941	0.153078	0.07261	0.794855	0.185735	0.0132137	1
pACP1836	0.770855	1	0.794559	1	1	1	1	0.70161	1	1	1	1	1	1	1	1
pACP1381	0.69121	0.685461	1	1	1	1	1	1	1	1	1	1	0.755277	1	1	1
pACP2	1	1	1	1	1	1	1	1	1	1	0.7134	1	1	1	1	1
pACP253	1	1	1	1	1	1	1	0.755809	1	1	0.704091	1	1	1	1	1
pACP177	1	1	1	1	1	1	1	1	1	1	0.586754	1	0.726326	1	1	1

## Sheet: Supplemental Table 6
Supplemental Table 6. MTT values for two peptide concentration gradients against CT26
Concentration (μM)	pACP1780						pACP2283
200	0.0845	0.0865	0.0655	0.0545	0.1205	0.0855	0.319	0.239	0.224	0.214	0.253	0.268
100	0.3415	0.3135	0.3135	0.3625	0.3545	0.3015	0.579	0.555	0.603	0.598	0.579	0.534
50	0.6425	0.7445	0.6805	0.6855	0.6825	0.6265	0.789	0.848	0.809	0.863	0.823	0.893
25	0.9955	1.0905	0.9645	0.8655	1.0655	0.9445	1.063	0.99	0.943	0.924	0.954	1.018
12.5	1.1895	1.1655	1.1335	1.1265	1.1275	1.0695	1.071	1	0.951	0.979	0.99	1
6.25	1.1725	1.1515	1.1455	1.1495	1.1415	1.1365	1.039	0.999	0.876	0.883	0.944	0.967
3.125	1.1805	1.1495	1.1775	1.1645	1.0905	1.0945	0.949	0.918	0.937	0.957	1.003	0.99
PBS	1.1775	1.1425	1.1215	1.0975	1.0875	1.0515	0.98	0.901	0.93	1.018	0.96	1.054
CC50	6.2276						10.5586

## Sheet: Supplemental Table 7
Supplemental Table 7. Dunnett's multiple comparisons test of tumor volume growth.
Days	Dunnett's multiple comparisons test	Mean Diff,	95,00% CI of diff,	Significant	Summary	Adjusted P Value
Day 0	Contol vs. 1780	0	-1,358 to 1,358	No	ns	>0.9999
	Contol vs. 2283	0	-1,358 to 1,358	No	ns	>0.9999
Day 1	Contol vs. 1780	0.4906	-0,8678 to 1,849	No	ns	0.6311
	Contol vs. 2283	0.7285	-0,6299 to 2,087	No	ns	0.3797
Day 2	Contol vs. 1780	0.7153	-0,6432 to 2,074	No	ns	0.3921
	Contol vs. 2283	1.385	0,02670 to 2,744	Yes	*	0.045
Day 3	Contol vs. 1780	0.6812	-0,6772 to 2,040	No	ns	0.4252
	Contol vs. 2283	1.698	0,3396 to 3,056	Yes	*	0.0116
Day 4	Contol vs. 1780	1.652	0,2931 to 3,010	Yes	*	0.0144
	Contol vs. 2283	2.95	1,592 to 4,309	Yes	****	<0.0001
Day 5	Contol vs. 1780	2.41	1,052 to 3,769	Yes	***	0.0003
	Contol vs. 2283	3.362	2,004 to 4,721	Yes	****	<0.0001

## Sheet: Supplemental Table 8
Supplemental Table 8. Sequence of pACPs in this study.
pACPs	Sequences
pACP1529	QESDAKKYGVGGYFQGLLSQ
pACP1292	NFWLSTLTGHGFCAVVSAARAGS
pACP2334	YRKCDTAGGLSKLCVAEKDIKIIWKYGGR
pACP1210	LLSDFRQYRTKIVRQMRRQIFRQMKQKAE
pACP1505	PVCRKEKKDGKRCVARYVEHFAGKDRRMQA
pACP341	ERRVGYSWYGTWGNKVLKKYPEWLRRLTEKK
pACP1096	KSLQMVLSFVIIFADKKKTLATLIVAKKKKGW
pACP1472	PPSTRIISKVYPFKKHARGGWAIPGMMCSQMVER
pACP1412	NTGGIQKIQPLRKTDPLLAPCVSGRIGCPGRRCS
pACP593	GVPMGSVIKKRRKRMAKKKHRKLLRKTRHQRRNKK
pACP1621	RCPCKGNTHRRYSIMFCNFDCASLLKLLCGFFGKC
pACP2344	YSYGYVISSCKKAGGGYAIRYVALHYVQGTKEGGGRQ
pACP2037	SVGKRCKMGKNYKTVPALKGIPLAGGTYNTRNRSGSG
pACP602	GWKKSQCCRNGFYRERGQQQAKNFMSQESFPVRENGE
pACP766	IPNKKAGSRCLSKKCLLPAKRAFEIHFLTQLTGDIKGI
pACP1403	NSFCRQTALCSVALGQYRTKIVRQMRRQIFRQMKQKAE
pACP1156	LARPDAAPKKQLRRPLRFRQPEWRRISKIHHIPRRFRRA
pACP860	KFCSSFFKSLQFPKAETLVGFKGKALKISNVLIKKSPIIK
pACP2286	YCIFFLDKGFPGILADFLCLAGKRTIKLKALKQLIRQQVY
pACP264	DSYGNRTEIERKIWRRYPCGYSCGTGEVKCDKEEWKKEYW
pACP550	GLTSESVKSRCVKCLLYIKKSGATHDDNALHRTYCRNNCYRL
pACP886	KGVRGKICKGKRCKQISNSGCDRQEIQEKQENRYRKEKQNKG
pACP1780	RRFAWIGKLQSRKVRNNIRQYRTKIVRQMRRQIFRQMKQKAE
pACP2283	WWRRAERSVRRFFGTPIGPFPEIFGRRKAHKKKIIAKFDSVNG
pACP1722	RLIVRMKTLYEKAAQMEIKIVENRFTRHEKKNKINRIKRKREK
pACP822	IYRKGTCADCAQGGVCTGHCSNKKTCAALKGVDKIAEDLGRGIK
pACP1869	SCRNGKGISSGDRPGKAKTGISLEIGKCSYRNKGKSAENSSVAVV
pACP2160	VAHGLDLLDGVVAEGVAAKGDDNTIGLAKRLRHCWNPFCKRPTTH
pACP1739	RLRPVILCKKRRLAAGRKKVGRQKKRKASAEGKEGRSPKKKKDGCW
pACP1757	RPITNVGGFLEVNGKGVKPLHGNKFKCTVSGSFLASGWFTLELERVL
pACP555	GNPAKQEIKVPGALGKGSCVQSGAGVGPRCRVPCGPLSGGMALFCYE
pACP1349	NLTPPSRRATSPIFCVAKHRGGVCECPTIPQGIGEGVKGHSPFEVEG
pACP631	HPGCRKAPGCLCTGVIPSAAIPGTGFEIGGAGCFPLALNCNCATLGKV
pACP1985	SPLKGGGLLPPAGFCPRRVLCRLPTGWKKGKPSGQMPLFRIWRKVMVMK
pACP1836	RVYKFVDMIGEIGHGRENHIGSGFDERLCRNGACVDCYGKYLCCRTGDYP
pACP1381	NQRKRTACDRRRSICDERIAAGICKRNFRCKKYLKINGTIGLSIRLGKLG
pACP2	AAGVSIEIHISLTLFTQVKCVARSQCAAEGAGLRHIKVAALQSCSRRRAH
pACP253	DRGERVAHGLDLLDGVVAEGVAAKGDDNTIGLAKRLRHCWNPFCKRPTTH
pACP177	CRLCTHGNVSACVLGKNAVFSVSAHNSDCPQPTCDFSSPLEECLESS
